# Supplementary material for: Iliski, a software for robust calculation of transfer functions
Source: PLoS Comput Biol. 2021 Jun 14;17(6):e1008614. doi: 10.1371/journal.pcbi.1008614 (PMC8224889; doi:10.1371/journal.pcbi.1008614)
Supplement: S2 Data — Current version is available at https://github.com/alike-aydin/Iliski. (ZIP) [file pcbi.1008614.s002.zip]

Archive with 32 entries (29 files):
- Iliski-1.0.0/
- Iliski-1.0.0/.gitignore
- Iliski-1.0.0/About.txt
- Iliski-1.0.0/DefaultParametricFunctions_Iliski.txt
- Iliski-1.0.0/ExampleData/
- Iliski-1.0.0/ExampleData/XV4_DeltaCalcium_ET_200mV_5sec.txt
- Iliski-1.0.0/ExampleData/XV4_RelativeRBC_ET_200mV_5sec.txt
- Iliski-1.0.0/Functions/
- Iliski-1.0.0/Functions/Iliski_TF.m
- Iliski-1.0.0/Functions/Iliski_computeDeconvTF.m
- Iliski-1.0.0/Functions/Iliski_cutSignal.m
- Iliski-1.0.0/Functions/Iliski_extractParametersFromHandle.m
- Iliski-1.0.0/Functions/Iliski_findTF.m
- Iliski-1.0.0/Functions/Iliski_generateBoxcarFunction.m
- Iliski-1.0.0/Functions/Iliski_getR2.m
- Iliski-1.0.0/Functions/Iliski_getTimeFromPath.m
- Iliski-1.0.0/Functions/Iliski_isSavingFileValid.m
- Iliski-1.0.0/Functions/Iliski_isSavingXLSFileValid.m
- Iliski-1.0.0/Functions/Iliski_optTF.m
- Iliski-1.0.0/Functions/Iliski_readFunctionsFile.m
- Iliski-1.0.0/Functions/Iliski_saveResultsAsXLS.m
- Iliski-1.0.0/Functions/Iliski_sortTFComputations.m
- Iliski-1.0.0/Functions/Iliski_ssresidEval.m
- Iliski-1.0.0/Functions/test_Iliski.m
- Iliski-1.0.0/Help.txt
- Iliski-1.0.0/Iliski.mlapp
- Iliski-1.0.0/Iliski_User_Manual.pdf
- Iliski-1.0.0/Iliski_WebInstaller.exe
- Iliski-1.0.0/InfoOnLoadingTextFiles.txt
- Iliski-1.0.0/LICENSE.png
- Iliski-1.0.0/LICENSE.txt
- Iliski-1.0.0/README.md
