# Supplementary material for: Iliski, a software for robust calculation of transfer functions
Source: PLoS Comput Biol. 2021 Jun 14;17(6):e1008614. doi: 10.1371/journal.pcbi.1008614 (PMC8224889; doi:10.1371/journal.pcbi.1008614)
Supplement: S2 Data — Current version is available at https://github.com/alike-aydin/Iliski. (ZIP) [file pcbi.1008614.s002.zip › Iliski-1.0.0/About.txt]

Iliski means relationsip in Turkish. As it happens, Iliski helps you compute the dynamical relationship between two timeseries, namely a Transfer Function.

Iliski has been developed in S. Charpak's team, under the Creative Commons CC BY 4.0 License (see LICENSE.txt or https://creativecommons.org/licenses/by/4.0/).

Last version is available on GitHub (https://github.com/alike-aydin/Iliski/), with the User Manual. 

Main developer and current maintainer: Ali-Kemal Aydin, MD-PhD student, contact at ali-kemal.aydin@inserm.fr.
