# Supplementary material for: Iliski, a software for robust calculation of transfer functions
Source: PLoS Comput Biol. 2021 Jun 14;17(6):e1008614. doi: 10.1371/journal.pcbi.1008614 (PMC8224889; doi:10.1371/journal.pcbi.1008614)
Supplement: S2 Data — Current version is available at https://github.com/alike-aydin/Iliski. (ZIP) [file pcbi.1008614.s002.zip › Iliski-1.0.0/DefaultParametricFunctions_Iliski.txt]

1-Gamma: @(p1, p2, p3, p4, t)((t-p3)>=0).*p4.*(t-p3).^(p1-1).*(p2^p1).*exp(-p2.*(t-p3))./(gamma(p1)):[6 1 0.001 1]
2-Inverse Logit: @(p1, p2, p3, p4, p5, p6, t)p5*(1./(1+exp(-((t-p1)/p3)))) - p6*(1./(1+exp(-((t-p2)/p4)))):[2 2 2 2 2 2]
