# Supplementary material for: Iliski, a software for robust calculation of transfer functions
Source: PLoS Comput Biol. 2021 Jun 14;17(6):e1008614. doi: 10.1371/journal.pcbi.1008614 (PMC8224889; doi:10.1371/journal.pcbi.1008614)
Supplement: S2 Data — Current version is available at https://github.com/alike-aydin/Iliski. (ZIP) [file pcbi.1008614.s002.zip › Iliski-1.0.0/ExampleData/XV4_DeltaCalcium_ET_200mV_5sec.txt]

-0.280438	-0.750407
-0.270438	7.91911
-0.260438	12.4553
-0.250438	13.8175
-0.240438	12.9652
-0.230438	10.8578
-0.220438	8.53095
-0.210438	8.9278
-0.200438	9.46497
-0.190438	9.32967
-0.180438	8.0663
-0.170438	9.04998
-0.160438	8.32831
-0.150438	5.45842
-0.140438	4.75188
-0.130438	6.94035
-0.120438	7.35164
-0.110438	6.16908
-0.100438	5.94558
-0.090438	5.97405
-0.080438	3.1237
-0.070438	2.79347
-0.060438	0.649533
-0.050438	-0.446082
-0.040438	-2.3812
-0.030438	0.0234908
-0.020438	-0.000704814
-0.010438	-0.527077
-0.000438	-0.176908
0.009562	-0.946891
0.019562	-2.67269
0.029562	-1.7569
0.039562	-1.81707
0.049562	-2.43063
0.059562	-2.62795
0.069562	-0.433754
0.079562	1.82567
0.089562	1.61084
0.099562	2.4667
0.109562	2.13582
0.119562	2.47016
0.129562	2.36371
0.139562	0.619817
0.149562	-1.76641
0.159562	-2.26803
0.169562	-2.34685
0.179562	-1.15564
0.189562	-1.87776
0.199562	-2.90834
0.209562	-3.67879
0.219562	-4.34817
0.229562	-4.87417
0.239562	-5.24609
0.249562	-2.45492
0.259562	-0.604687
0.269562	0.894193
0.279562	2.31905
0.289562	2.59395
0.299562	1.27205
0.309562	-0.772469
0.319562	-3.05816
0.329562	-3.16152
0.339562	-3.83277
0.349562	-2.80337
0.359562	-3.09808
0.369562	-3.99278
0.379562	-5.51377
0.389562	-4.07591
0.399562	-4.63396
0.409562	-5.96455
0.419562	-6.64644
0.429562	-3.64717
0.439562	-2.78832
0.449562	-1.99503
0.459562	-0.285524
0.469562	-0.326767
0.479562	-0.334129
0.489562	-0.272025
0.499562	-0.395567
0.509562	0.214723
0.519562	0.642285
0.529562	3.94344
0.539562	6.12197
0.549562	7.14606
0.559562	7.7634
0.569562	9.61849
0.579562	10.1737
0.589562	10.5148
0.599562	10.3922
0.609562	10.4685
0.619562	10.5835
0.629562	10.6971
0.639562	9.72915
0.649562	11.4037
0.659562	9.71819
0.669562	9.33766
0.679562	6.25576
0.689562	5.61855
0.699562	3.02863
0.709562	2.31016
0.719562	2.78143
0.729562	2.6193
0.739562	3.90088
0.749562	6.4759
0.759562	5.60642
0.769562	5.05981
0.779562	3.60758
0.789562	5.17644
0.799562	3.44644
0.809562	3.01828
0.819562	2.63955
0.829562	2.95793
0.839562	2.28164
0.849562	0.737116
0.859562	-0.952666
0.869562	1.90473
0.879562	3.80852
0.889562	6.02386
0.899562	5.47181
0.909562	4.77911
0.919562	5.99827
0.929562	5.82674
0.939562	2.34095
0.949562	-0.720865
0.959562	-1.25954
0.969562	0.870345
0.979562	0.564646
0.989562	-0.285093
0.999562	0.568802
1.00956	0.0722798
1.01956	1.80302
1.02956	2.00416
1.03956	0.492815
1.04956	-0.320484
1.05956	-0.622468
1.06956	-1.11531
1.07956	-1.38567
1.08956	-0.983526
1.09956	0.597567
1.10956	-0.306841
1.11956	0.627263
1.12956	0.347991
1.13956	-0.80523
1.14956	-2.71597
1.15956	-5.22463
1.16956	-4.43709
1.17956	-2.80189
1.18956	-0.203984
1.19956	0.408385
1.20956	0.800853
1.21956	-0.0980773
1.22956	-0.127711
1.23956	-0.151398
1.24956	-1.88857
1.25956	-1.94498
1.26956	-2.1603
1.27956	-2.17053
1.28956	-0.0956907
1.29956	0.812038
1.30956	1.44584
1.31956	0.194495
1.32956	0.652355
1.33956	-0.743887
1.34956	-1.18739
1.35956	-2.46482
1.36956	-4.38855
1.37956	-6.59583
1.38956	-6.37172
1.39956	-6.65277
1.40956	-6.75537
1.41956	-6.2477
1.42956	-6.76895
1.43956	-6.70947
1.44956	-5.31764
1.45956	-6.44743
1.46956	-6.00826
1.47956	-6.67025
1.48956	-6.71955
1.49956	-7.62945
1.50956	-6.42043
1.51956	-4.01191
1.52956	-3.69016
1.53956	-2.10446
1.54956	-0.185498
1.55956	-1.50466
1.56956	-1.4843
1.57956	-2.00461
1.58956	-3.18482
1.59956	-6.26935
1.60956	-6.48323
1.61956	-5.41078
1.62956	-5.66904
1.63956	-5.3191
1.64956	-4.78711
1.65956	-4.49478
1.66956	-3.09092
1.67956	-3.02387
1.68956	-3.15948
1.69956	-5.35418
1.70956	-4.57708
1.71956	-3.13119
1.72956	-4.19627
1.73956	-3.78565
1.74956	-3.31858
1.75956	-2.98832
1.76956	-2.6836
1.77956	-3.22473
1.78956	-4.01249
1.79956	-5.77072
1.80956	-6.5521
1.81956	-6.18286
1.82956	-7.76674
1.83956	-7.3409
1.84956	-8.04049
1.85956	-8.96482
1.86956	-9.31062
1.87956	-8.54854
1.88956	-8.40775
1.89956	-8.85104
1.90956	-7.86408
1.91956	-8.1807
1.92956	-7.64731
1.93956	-5.96784
1.94956	-5.12014
1.95956	-5.94005
1.96956	-5.61839
1.97956	-4.65809
1.98956	-4.55598
1.99956	-4.13841
2.00956	-5.10997
2.01956	-6.95805
2.02956	-5.58856
2.03956	-5.46956
2.04956	-5.62937
2.05956	-6.50402
2.06956	-5.5045
2.07956	-6.18177
2.08956	-5.80274
2.09956	-5.07634
2.10956	-6.79111
2.11956	-7.03122
2.12956	-7.1645
2.13956	-7.49742
2.14956	-6.94835
2.15956	-7.10637
2.16956	-7.31521
2.17956	-8.27047
2.18956	-8.42428
2.19956	-6.80788
2.20956	-8.06633
2.21956	-7.34912
2.22956	-6.22199
2.23956	-4.64796
2.24956	-4.08541
2.25956	-3.7563
2.26956	-3.39173
2.27956	-3.58025
2.28956	-4.40845
2.29956	-4.48104
2.30956	-5.02792
2.31956	-4.06848
2.32956	-3.70093
2.33956	-2.93137
2.34956	-3.72085
2.35956	-3.52475
2.36956	-2.21793
2.37956	-1.68069
2.38956	-2.70888
2.39956	-2.25203
2.40956	-2.17969
2.41956	-2.35461
2.42956	-2.03523
2.43956	-2.84608
2.44956	-4.88166
2.45956	-5.35244
2.46956	-2.46013
2.47956	-0.171243
2.48956	2.02577
2.49956	3.99983
2.50956	3.65191
2.51956	2.41948
2.52956	1.04631
2.53956	-1.02306
2.54956	-3.46092
2.55956	-5.38792
2.56956	-3.5735
2.57956	-3.22979
2.58956	-1.89797
2.59956	-1.55953
2.60956	-1.1681
2.61956	-2.45727
2.62956	-3.02524
2.63956	-2.99495
2.64956	-2.07239
2.65956	-2.06142
2.66956	-1.57629
2.67956	-2.027
2.68956	-2.7935
2.69956	-2.26643
2.70956	-3.54724
2.71956	-3.44169
2.72956	-3.98441
2.73956	-3.90333
2.74956	-2.5973
2.75956	-3.01182
2.76956	-3.28386
2.77956	-1.3341
2.78956	-1.5186
2.79956	-1.66665
2.80956	-2.64767
2.81956	-2.29045
2.82956	-3.64896
2.83956	-5.12454
2.84956	-6.09082
2.85956	-7.25186
2.86956	-8.08997
2.87956	-6.15929
2.88956	-5.62897
2.89956	-5.5278
2.90956	-3.6958
2.91956	-3.18369
2.92956	-2.49511
2.93956	-2.1498
2.94956	-2.42634
2.95956	-2.43081
2.96956	-3.33934
2.97956	-2.93853
2.98956	-2.86339
2.99956	-3.01669
3.00956	-3.4353
3.01956	-4.92423
3.02956	-6.04014
3.03956	-5.77124
3.04956	-5.91677
3.05956	-4.72778
3.06956	-2.45967
3.07956	-0.746343
3.08956	-0.98714
3.09956	-1.70735
3.10956	-4.63789
3.11956	-5.7
3.12956	-6.25588
3.13956	-5.51817
3.14956	-5.08182
3.15956	-3.81338
3.16956	-2.2495
3.17956	-1.95449
3.18956	-3.60145
3.19956	-3.10274
3.20956	-3.02085
3.21956	-0.792567
3.22956	-0.587381
3.23956	-1.15041
3.24956	0.25273
3.25956	-0.179327
3.26956	-0.780859
3.27956	-0.991262
3.28956	-1.66251
3.29956	-1.75131
3.30956	-3.37176
3.31956	-4.01034
3.32956	-5.53518
3.33956	-7.59909
3.34956	-5.75324
3.35956	-6.31388
3.36956	-4.99156
3.37956	-4.40427
3.38956	-5.5917
3.39956	-3.9072
3.40956	-4.53793
3.41956	-2.83496
3.42956	-0.615276
3.43956	1.34908
3.44956	5.02832
3.45956	5.9039
3.46956	5.91753
3.47956	3.99078
3.48956	1.12284
3.49956	0.86091
3.50956	0.548331
3.51956	1.0239
3.52956	0.206547
3.53956	-0.0957268
3.54956	1.3045
3.55956	1.42005
3.56956	0.168955
3.57956	1.88911
3.58956	1.44609
3.59956	1.91943
3.60956	4.1224
3.61956	3.66025
3.62956	1.75489
3.63956	1.31561
3.64956	-0.644211
3.65956	-2.32793
3.66956	-3.62202
3.67956	-1.74761
3.68956	-4.27849
3.69956	-3.87842
3.70956	-2.7983
3.71956	-1.34432
3.72956	1.48063
3.73956	4.05551
3.74956	3.22111
3.75956	4.72473
3.76956	6.2143
3.77956	6.758
3.78956	5.11351
3.79956	4.9271
3.80956	4.98578
3.81956	6.17725
3.82956	9.26341
3.83956	10.5076
3.84956	11.5581
3.85956	11.4823
3.86956	10.884
3.87956	11.0406
3.88956	10.8256
3.89956	10.5541
3.90956	11.4255
3.91956	12.1045
3.92956	11.6424
3.93956	8.61144
3.94956	8.13513
3.95956	6.67099
3.96956	5.85016
3.97956	5.80812
3.98956	6.16357
3.99956	5.59967
4.00956	6.25446
4.01956	9.69934
4.02956	13.3262
4.03956	15.457
4.04956	19.8596
4.05956	23.1012
4.06956	23.1264
4.07956	20.4772
4.08956	17.5214
4.09956	13.151
4.10956	10.7067
4.11956	9.36102
4.12956	7.72297
4.13956	5.99016
4.14956	6.78397
4.15956	9.64943
4.16956	9.81174
4.17956	9.3016
4.18956	11.0929
4.19956	11.6647
4.20956	11.8341
4.21956	10.0492
4.22956	10.2602
4.23956	10.7631
4.24956	12.9884
4.25956	12.8736
4.26956	9.78944
4.27956	8.67346
4.28956	7.28042
4.29956	5.91072
4.30956	7.30445
4.31956	7.14082
4.32956	8.68508
4.33956	7.63847
4.34956	6.604
4.35956	2.70947
4.36956	2.38508
4.37956	0.336394
4.38956	0.871822
4.39956	2.84988
4.40956	3.63672
4.41956	1.93546
4.42956	1.69946
4.43956	-0.569343
4.44956	-1.5239
4.45956	-2.38105
4.46956	-1.22098
4.47956	-2.65613
4.48956	0.793817
4.49956	1.7536
4.50956	-0.14833
4.51956	-2.22132
4.52956	-2.26397
4.53956	-3.85643
4.54956	-4.25273
4.55956	-5.5776
4.56956	-4.95531
4.57956	-3.54815
4.58956	-2.0131
4.59956	-1.59147
4.60956	-0.833045
4.61956	1.63767
4.62956	3.88748
4.63956	4.66817
4.64956	5.08023
4.65956	3.00968
4.66956	4.72452
4.67956	4.72687
4.68956	1.74818
4.69956	-0.647153
4.70956	-0.654926
4.71956	0.81571
4.72956	0.0675834
4.73956	-1.63031
4.74956	-1.84466
4.75956	-2.15368
4.76956	-1.119
4.77956	-1.74216
4.78956	-3.27977
4.79956	-4.60571
4.80956	-4.53727
4.81956	-3.55706
4.82956	-3.34997
4.83956	-2.58631
4.84956	-1.04008
4.85956	-0.56961
4.86956	-0.535262
4.87956	1.0443
4.88956	-0.297914
4.89956	-1.72578
4.90956	-1.69774
4.91956	-3.26842
4.92956	-2.54192
4.93956	0.222082
4.94956	0.690943
4.95956	1.03844
4.96956	2.71553
4.97956	3.35409
4.98956	2.51253
4.99956	2.8918
5.00956	1.00934
5.01956	-0.0333142
5.02956	-1.32723
5.03956	1.72182
5.04956	0.956161
5.05956	0.703766
5.06956	-0.0146899
5.07956	-0.79428
5.08956	0.115579
5.09956	0.86256
5.10956	0.469055
5.11956	2.03937
5.12956	0.155229
5.13956	2.03251
5.14956	-0.75985
5.15956	0.093633
5.16956	-3.00049
5.17956	-3.52357
5.18956	-2.99216
5.19956	-3.45232
5.20956	-3.55551
5.21956	-2.97133
5.22956	-3.15801
5.23956	-2.56281
5.24956	-3.88205
5.25956	-2.71751
5.26956	-3.52395
5.27956	-3.05596
5.28956	-3.32783
5.29956	-4.7793
5.30956	-6.35311
5.31956	-6.06731
5.32956	-5.10363
5.33956	-4.44939
5.34956	-5.17651
5.35956	-4.05509
5.36956	-2.12083
5.37956	-1.77394
5.38956	-2.44085
5.39956	-1.78494
5.40956	-2.112
5.41956	-2.53115
5.42956	-3.11753
5.43956	-4.10538
5.44956	-2.68725
5.45956	-2.92635
5.46956	-1.74308
5.47956	0.0719886
5.48956	-0.176454
5.49956	2.53055
5.50956	5.11911
5.51956	5.4519
5.52956	4.43767
5.53956	3.76197
5.54956	4.51087
5.55956	1.49066
5.56956	1.28753
5.57956	-0.340913
5.58956	-3.92376
5.59956	-4.60096
5.60956	-4.59552
5.61956	-4.68021
5.62956	-6.01408
5.63956	-4.15431
5.64956	-1.68952
5.65956	-2.02126
5.66956	-1.26697
5.67956	-2.22851
5.68956	-2.87741
5.69956	-4.1769
5.70956	-3.85277
5.71956	-2.83471
5.72956	-1.19145
5.73956	2.38157
5.74956	3.43442
5.75956	1.31943
5.76956	-1.10633
5.77956	-2.91209
5.78956	-5.26435
5.79956	-4.60405
5.80956	-3.58185
5.81956	-2.25706
5.82956	-1.97312
5.83956	0.328473
5.84956	-0.570563
5.85956	-0.878023
5.86956	-2.92318
5.87956	-3.34747
5.88956	-3.72576
5.89956	-2.10661
5.90956	-4.97382
5.91956	-5.76013
5.92956	-7.69439
5.93956	-6.17323
5.94956	-5.85853
5.95956	-2.37664
5.96956	-1.42712
5.97956	2.35357
5.98956	4.77774
5.99956	5.2835
6.00956	4.01152
6.01956	4.66193
6.02956	4.25351
6.03956	2.33418
6.04956	-0.807253
6.05956	-0.250227
6.06956	-1.0502
6.07956	1.1922
6.08956	-0.83664
6.09956	-1.68852
6.10956	-2.09083
6.11956	-2.00884
6.12956	-2.13681
6.13956	-4.47571
6.14956	-5.90187
6.15956	-4.14341
6.16956	-1.45699
6.17956	0.279231
6.18956	0.718958
6.19956	0.927214
6.20956	0.358881
6.21956	-0.285129
6.22956	-1.74737
6.23956	-4.06552
6.24956	-6.88169
6.25956	-9.08622
6.26956	-9.32938
6.27956	-9.13579
6.28956	-7.34431
6.29956	-7.47352
6.30956	-4.89281
6.31956	-3.44139
6.32956	-3.10426
6.33956	-2.59789
6.34956	-3.30057
6.35956	-4.66519
6.36956	-6.06002
6.37956	-6.27125
6.38956	-6.42881
6.39956	-8.42542
6.40956	-5.81525
6.41956	-4.75625
6.42956	-4.36578
6.43956	-4.9626
6.44956	-5.47674
6.45956	-7.67767
6.46956	-7.93859
6.47956	-7.95356
6.48956	-7.51369
6.49956	-8.72843
6.50956	-6.00008
6.51956	-4.89621
6.52956	-4.12281
6.53956	-4.07819
6.54956	-2.83021
6.55956	-2.79037
6.56956	-1.11397
6.57956	-0.373756
6.58956	-0.93234
6.59956	-3.49101
6.60956	-4.75361
6.61956	-7.90197
6.62956	-7.63163
6.63956	-7.15716
6.64956	-5.60026
6.65956	-4.56747
6.66956	-2.94578
6.67956	-2.77588
6.68956	-3.41419
6.69956	-4.79123
6.70956	-6.0569
6.71956	-8.88834
6.72956	-8.26862
6.73956	-7.93536
6.74956	-7.56788
6.75956	-6.929
6.76956	-6.93026
6.77956	-5.85242
6.78956	-5.42716
6.79956	-4.65889
6.80956	-3.63027
6.81956	-2.94904
6.82956	-1.94609
6.83956	2.24681
6.84956	7.50861
6.85956	10.6657
6.86956	12.9488
6.87956	14.4338
6.88956	14.816
6.89956	14.1063
6.90956	13.7745
6.91956	8.68519
6.92956	5.27219
6.93956	6.07548
6.94956	6.439
6.95956	3.78363
6.96956	5.49741
6.97956	3.9832
6.98956	4.42527
6.99956	5.90327
7.00956	8.51709
7.01956	9.16379
7.02956	10.8493
7.03956	11.5224
7.04956	11.0163
7.05956	9.72196
7.06956	10.6262
7.07956	6.39063
7.08956	3.64461
7.09956	1.87311
7.10956	0.394392
7.11956	1.2215
7.12956	-0.0192814
7.13956	-0.783961
7.14956	-0.190974
7.15956	0.650161
7.16956	1.4792
7.17956	1.48776
7.18956	1.34642
7.19956	0.517778
7.20956	2.01884
7.21956	3.1419
7.22956	3.89388
7.23956	5.72184
7.24956	7.0179
7.25956	6.08095
7.26956	5.11326
7.27956	5.06218
7.28956	4.84223
7.29956	3.53732
7.30956	4.56464
7.31956	3.35387
7.32956	4.75141
7.33956	4.48157
7.34956	1.79361
7.35956	0.72202
7.36956	-0.466012
7.37956	1.0141
7.38956	1.75597
7.39956	0.783372
7.40956	1.06916
7.41956	-0.535969
7.42956	-1.33171
7.43956	-3.84182
7.44956	-5.23489
7.45956	-2.07403
7.46956	-1.25082
7.47956	0.476597
7.48956	1.12046
7.49956	0.414973
7.50956	-0.843014
7.51956	-2.96806
7.52956	-4.56779
7.53956	-6.67896
7.54956	-6.08471
7.55956	-3.41387
7.56956	-3.56559
7.57956	-4.72374
7.58956	-6.65254
7.59956	-8.39427
7.60956	-8.73764
7.61956	-9.33441
7.62956	-8.59258
7.63956	-9.47925
7.64956	-7.44263
7.65956	-3.92751
7.66956	-2.1961
7.67956	-2.39199
7.68956	-2.64018
7.69956	-2.82957
7.70956	-1.04261
7.71956	-0.109496
7.72956	1.90827
7.73956	3.17781
7.74956	4.76761
7.75956	8.41142
7.76956	10.4802
7.77956	10.9213
7.78956	11.1151
7.79956	9.21505
7.80956	10.2027
7.81956	8.34303
7.82956	7.94146
7.83956	8.10742
7.84956	5.63683
7.85956	5.15943
7.86956	5.91197
7.87956	6.01309
7.88956	3.86773
7.89956	2.88925
7.90956	3.36714
7.91956	0.174675
7.92956	1.19178
7.93956	0.228839
7.94956	-1.83223
7.95956	-1.76676
7.96956	-1.05578
7.97956	-1.35723
7.98956	-5.21821
7.99956	-5.98045
8.00956	-4.19877
8.01956	-3.57612
8.02956	-0.411223
8.03956	1.78629
8.04956	6.99827
8.05956	10.9305
8.06956	14.9293
8.07956	19.6764
8.08956	21.9481
8.09956	25.2346
8.10956	27.5059
8.11956	26.2605
8.12956	23.9728
8.13956	21.3057
8.14956	18.3987
8.15956	12.8393
8.16956	12.2288
8.17956	13.226
8.18956	14.2038
8.19956	13.8839
8.20956	13.24
8.21956	12.3933
8.22956	11.8799
8.23956	10.1948
8.24956	8.76723
8.25956	6.78978
8.26956	9.11377
8.27956	11.4453
8.28956	12.9226
8.29956	12.5927
8.30956	12.1828
8.31956	9.04086
8.32956	6.50571
8.33956	5.299
8.34956	3.92216
8.35956	3.53872
8.36956	4.70873
8.37956	7.23512
8.38956	9.11981
8.39956	7.51847
8.40956	5.33001
8.41956	1.6314
8.42956	-1.54574
8.43956	0.103165
8.44956	0.0817695
8.45956	1.5308
8.46956	1.89399
8.47956	3.21289
8.48956	2.35951
8.49956	0.878838
8.50956	0.796939
8.51956	2.18031
8.52956	2.53257
8.53956	4.03908
8.54956	3.31029
8.55956	2.79578
8.56956	0.176692
8.57956	-2.5633
8.58956	-4.61306
8.59956	-5.45389
8.60956	-5.08868
8.61956	-3.1432
8.62956	-3.32752
8.63956	-5.17184
8.64956	-5.84211
8.65956	-6.54866
8.66956	-7.75545
8.67956	-7.60298
8.68956	-6.94294
8.69956	-5.54578
8.70956	-3.90915
8.71956	-3.44929
8.72956	-4.48931
8.73956	-4.93435
8.74956	-3.80174
8.75956	-3.1774
8.76956	-1.83439
8.77956	-1.00096
8.78956	-0.819994
8.79956	0.587769
8.80956	1.13956
8.81956	-0.346844
8.82956	-1.66211
8.83956	-2.33653
8.84956	-3.24727
8.85956	-4.54605
8.86956	-4.83072
8.87956	-6.44826
8.88956	-5.19367
8.89956	-2.26915
8.90956	-0.69712
8.91956	-1.38225
8.92956	-0.853518
8.93956	-2.0428
8.94956	-2.03326
8.95956	-3.22555
8.96956	-4.87869
8.97956	-5.144
8.98956	-3.99868
8.99956	-2.77714
9.00956	-2.29202
9.01956	-2.84823
9.02956	-3.41309
9.03956	-4.46356
9.04956	-3.28944
9.05956	-5.15239
9.06956	-6.89766
9.07956	-8.12728
9.08956	-9.4146
9.09956	-7.94756
9.10956	-5.76521
9.11956	-4.56872
9.12956	-4.29522
9.13956	-3.61063
9.14956	-2.35841
9.15956	-3.23762
9.16956	-2.36072
9.17956	-2.85325
9.18956	-1.81849
9.19956	-1.48023
9.20956	-1.09897
9.21956	-2.67832
9.22956	-3.93749
9.23956	-6.14547
9.24956	-5.49478
9.25956	-6.90013
9.26956	-6.85667
9.27956	-6.74915
9.28956	-7.03488
9.29956	-4.13595
9.30956	-3.38106
9.31956	-3.39965
9.32956	-3.38766
9.33956	-2.77716
9.34956	-1.20158
9.35956	-1.89148
9.36956	-3.90203
9.37956	-5.05955
9.38956	-5.78269
9.39956	-5.05219
9.40956	-5.43084
9.41956	-5.25551
9.42956	-7.0175
9.43956	-6.03049
9.44956	-5.84285
9.45956	-5.94499
9.46956	-7.04637
9.47956	-6.58573
9.48956	-6.18961
9.49956	-6.29229
9.50956	-6.26762
9.51956	-6.70643
9.52956	-8.96315
9.53956	-8.64134
9.54956	-7.43223
9.55956	-7.14947
9.56956	-5.36556
9.57956	-3.22976
9.58956	-3.62615
9.59956	-4.05223
9.60956	-4.44756
9.61956	-3.27302
9.62956	-4.28892
9.63956	-5.41861
9.64956	-4.54781
9.65956	-3.21542
9.66956	-3.01744
9.67956	-3.91528
9.68956	-3.01299
9.69956	-1.45337
9.70956	-0.487357
9.71956	-0.155363
9.72956	-2.12328
9.73956	-4.41059
9.74956	-5.26394
9.75956	-3.99742
9.76956	-5.73978
9.77956	-4.53388
9.78956	-1.95136
9.79956	-0.617707
9.80956	-0.221766
9.81956	-0.637295
9.82956	-1.17728
9.83956	-2.30693
9.84956	-3.57656
9.85956	-3.99815
9.86956	-6.98373
9.87956	-7.23581
9.88956	-7.07882
9.89956	-5.94596
9.90956	-3.83417
9.91956	-4.57822
9.92956	-3.03463
9.93956	-5.73603
9.94956	-5.85295
9.95956	-6.68256
9.96956	-9.14694
9.97956	-9.17649
9.98956	-6.92213
9.99956	-4.2083
10.0096	-0.407612
10.0196	1.79042
10.0296	7.34389
10.0396	12.5557
10.0496	19.5471
10.0596	27.24
10.0696	33.5219
10.0796	38.93
10.0896	45.5708
10.0996	51.4628
10.1096	55.454
10.1196	54.7364
10.1296	58.9759
10.1396	64.1421
10.1496	69.3257
10.1596	76.8532
10.1696	79.9207
10.1796	81.5551
10.1896	81.7806
10.1996	81.2622
10.2096	81.2405
10.2196	78.2317
10.2296	76.0685
10.2396	80.2993
10.2496	87.1448
10.2596	92.8613
10.2696	92.491
10.2796	91.9523
10.2896	89.2008
10.2996	90.738
10.3096	92.0148
10.3196	92.3428
10.3296	93.0015
10.3396	99.7691
10.3496	102.33
10.3596	102.162
10.3696	95.1524
10.3796	90.3628
10.3896	83.8708
10.3996	84.0056
10.4096	79.1859
10.4196	79.3808
10.4296	80.3017
10.4396	87.1357
10.4496	96.1622
10.4596	105.491
10.4696	104.071
10.4796	112.628
10.4896	114.885
10.4996	114.296
10.5096	110.967
10.5196	107.017
10.5296	99.4669
10.5396	99.9142
10.5496	96.717
10.5596	97.187
10.5696	96.4924
10.5796	101.974
10.5896	99.4726
10.5996	97.6144
10.6096	98.7172
10.6196	100.852
10.6296	99.2013
10.6396	101.039
10.6496	103.983
10.6596	106.061
10.6696	112.186
10.6796	107.548
10.6896	105.396
10.6996	104.294
10.7096	102.915
10.7196	109.234
10.7296	111.582
10.7396	115.236
10.7496	118.361
10.7596	111.625
10.7696	110.696
10.7796	102.691
10.7896	98.0417
10.7996	93.9841
10.8096	88.2768
10.8196	87.5139
10.8296	85.5798
10.8396	88.4956
10.8496	90.3255
10.8596	93.4903
10.8696	96.7029
10.8796	100.056
10.8896	101.72
10.8996	109.261
10.9096	105.501
10.9196	103.545
10.9296	101.514
10.9396	103.609
10.9496	100.065
10.9596	99.0714
10.9696	93.9234
10.9796	94.6567
10.9896	99.8625
10.9996	106.838
11.0096	104.554
11.0196	105.974
11.0296	107.857
11.0396	106.589
11.0496	105.775
11.0596	103.365
11.0696	100.331
11.0796	103.124
11.0896	105.986
11.0996	106.626
11.1096	103.38
11.1196	103.724
11.1296	102.678
11.1396	99.4745
11.1496	95.945
11.1596	92.5809
11.1696	89.0562
11.1796	88.1224
11.1896	87.8086
11.1996	89.2656
11.2096	89.5071
11.2196	89.7877
11.2296	92.2429
11.2396	89.8734
11.2496	89.2261
11.2596	89.6492
11.2696	86.0635
11.2796	81.8183
11.2896	80.2816
11.2996	78.5966
11.3096	80.0731
11.3196	78.7241
11.3296	77.4388
11.3396	75.8657
11.3496	83.483
11.3596	83.6676
11.3696	83.6012
11.3796	84.0515
11.3896	83.5403
11.3996	82.7146
11.4096	82.4018
11.4196	78.7323
11.4296	77.2524
11.4396	82.3667
11.4496	89.4291
11.4596	89.5719
11.4696	92.9193
11.4796	97.0632
11.4896	96.6995
11.4996	93.0574
11.5096	89.534
11.5196	85.404
11.5296	83.6884
11.5396	80.6586
11.5496	77.1175
11.5596	73.1048
11.5696	72.5991
11.5796	73.3666
11.5896	78.7191
11.5996	79.8155
11.6096	82.7296
11.6196	84.8064
11.6296	83.2394
11.6396	80.0555
11.6496	76.5195
11.6596	73.2494
11.6696	71.7655
11.6796	70.0822
11.6896	72.8892
11.6996	75.5475
11.7096	78.7278
11.7196	85.2085
11.7296	85.3203
11.7396	85.7684
11.7496	85.3143
11.7596	87.3801
11.7696	88.3698
11.7796	85.1428
11.7896	82.7418
11.7996	79.9626
11.8096	79.6872
11.8196	82.2422
11.8296	80.7029
11.8396	82.3698
11.8496	84.9149
11.8596	90.0111
11.8696	92.2958
11.8796	89.5028
11.8896	88.3457
11.8996	81.1754
11.9096	81.3398
11.9196	78.2446
11.9296	73.4906
11.9396	70.6754
11.9496	68.133
11.9596	68.4551
11.9696	70.711
11.9796	68.7124
11.9896	70.9658
11.9996	71.4914
12.0096	75.2792
12.0196	76.311
12.0296	76.1806
12.0396	74.8932
12.0496	76.4075
12.0596	81.3967
12.0696	83.796
12.0796	81.5467
12.0896	82.6243
12.0996	83.5635
12.1096	82.3907
12.1196	82.3079
12.1296	77.4143
12.1396	74.774
12.1496	78.7118
12.1596	83.1688
12.1696	88.0762
12.1796	92.029
12.1896	92.4445
12.1996	91.5412
12.2096	88.9543
12.2196	82.1856
12.2296	76.5519
12.2396	76.4995
12.2496	81.6586
12.2596	86.2211
12.2696	92.0108
12.2796	94.7992
12.2896	93.3478
12.2996	91.6405
12.3096	90.6438
12.3196	84.1724
12.3296	80.1476
12.3396	76.8352
12.3496	76.5993
12.3596	74.514
12.3696	70.1123
12.3796	69.9428
12.3896	69.9576
12.3996	69.8298
12.4096	72.0241
12.4196	72.8375
12.4296	70.9858
12.4396	72.2987
12.4496	75.7553
12.4596	77.739
12.4696	76.3503
12.4796	79.1835
12.4896	79.2825
12.4996	81.1549
12.5096	79.0471
12.5196	81.7872
12.5296	79.8688
12.5396	78.1666
12.5496	78.9728
12.5596	76.0437
12.5696	74.7841
12.5796	76.7418
12.5896	76.2282
12.5996	78.2159
12.6096	79.5482
12.6196	87.0053
12.6296	90.6324
12.6396	92.8573
12.6496	94.8178
12.6596	91.935
12.6696	92.7649
12.6796	92.3165
12.6896	86.0872
12.6996	80.214
12.7096	76.291
12.7196	77.3754
12.7296	75.9484
12.7396	74.4327
12.7496	71.9376
12.7596	66.5881
12.7696	67.9755
12.7796	65.8783
12.7896	63.7893
12.7996	66.4767
12.8096	69.6456
12.8196	74.4736
12.8296	79.1115
12.8396	78.4593
12.8496	80.9544
12.8596	78.3602
12.8696	79.5286
12.8796	75.4352
12.8896	72.5547
12.8996	74.1064
12.9096	76.7803
12.9196	76.5545
12.9296	80.3031
12.9396	81.2263
12.9496	84.6475
12.9596	85.4368
12.9696	87.2555
12.9796	86.6405
12.9896	81.7784
12.9996	83.6348
13.0096	88.573
13.0196	88.4618
13.0296	89.9434
13.0396	93.9745
13.0496	90.8715
13.0596	91.0624
13.0696	87.5841
13.0796	84.1485
13.0896	77.0554
13.0996	74.6633
13.1096	70.6958
13.1196	64.7185
13.1296	61.6779
13.1396	61.3989
13.1496	60.3637
13.1596	61.5684
13.1696	63.1059
13.1796	64.353
13.1896	64.727
13.1996	69.5505
13.2096	67.3786
13.2196	65.0765
13.2296	68.9202
13.2396	72.1639
13.2496	76.8616
13.2596	78.2851
13.2696	80.8248
13.2796	76.3783
13.2896	72.5124
13.2996	70.445
13.3096	69.257
13.3196	67.71
13.3296	71.7248
13.3396	71.4051
13.3496	76.2974
13.3596	78.5971
13.3696	82.2686
13.3796	80.9779
13.3896	78.9513
13.3996	78.4689
13.4096	80.3584
13.4196	77.4884
13.4296	76.5613
13.4396	72.1121
13.4496	74.0924
13.4596	76.2729
13.4696	80.3681
13.4796	82.5722
13.4896	85.7385
13.4996	85.4136
13.5096	83.2336
13.5196	80.2644
13.5296	75.353
13.5396	70.0566
13.5496	68.0231
13.5596	66.8885
13.5696	65.8981
13.5796	66.0964
13.5896	66.5161
13.5996	68.6564
13.6096	71.4761
13.6196	75.1229
13.6296	76.1192
13.6396	76.3412
13.6496	74.3132
13.6596	73.0459
13.6696	72.551
13.6796	72.0052
13.6896	75.0638
13.6996	79.192
13.7096	83.3558
13.7196	81.4394
13.7296	83.717
13.7396	84.68
13.7496	85.7973
13.7596	88.9842
13.7696	89.2662
13.7796	87.9033
13.7896	97.8149
13.7996	96.5035
13.8096	93.8375
13.8196	85.2317
13.8296	85.6922
13.8396	78.3109
13.8496	77.2488
13.8596	74.6882
13.8696	72.7745
13.8796	72.024
13.8896	78.6318
13.8996	75.0056
13.9096	75.1118
13.9196	72.8965
13.9296	70.6885
13.9396	65.8288
13.9496	67.5486
13.9596	67.5859
13.9696	71.5304
13.9796	71.2292
13.9896	69.8308
13.9996	70.6425
14.0096	70.2812
14.0196	68.4182
14.0296	65.7189
14.0396	65.5998
14.0496	68.7409
14.0596	73.6574
14.0696	77.2087
14.0796	79.1344
14.0896	82.67
14.0996	86.6725
14.1096	86.441
14.1196	89.2765
14.1296	86.0848
14.1396	85.3798
14.1496	87.2148
14.1596	84.715
14.1696	81.8964
14.1796	84.1063
14.1896	82.5458
14.1996	79.6295
14.2096	81.5835
14.2196	85.2404
14.2296	85.6071
14.2396	88.7046
14.2496	91.1805
14.2596	89.3757
14.2696	91.6065
14.2796	91.0623
14.2896	83.6927
14.2996	78.454
14.3096	76.3298
14.3196	75.0108
14.3296	74.2247
14.3396	75.9252
14.3496	77.2067
14.3596	79.6408
14.3696	83.1015
14.3796	77.2241
14.3896	73.4006
14.3996	71.8109
14.4096	69.1274
14.4196	71.1465
14.4296	70.2054
14.4396	70.5281
14.4496	76.0935
14.4596	81.4447
14.4696	84.4642
14.4796	83.8613
14.4896	88.4976
14.4996	83.9531
14.5096	86.8051
14.5196	90.4318
14.5296	84.3093
14.5396	77.9884
14.5496	81.9434
14.5596	81.1977
14.5696	83.7578
14.5796	84.0515
14.5896	84.1307
14.5996	81.1822
14.6096	88.6674
14.6196	87.0061
14.6296	84.7198
14.6396	82.2979
14.6496	83.6759
14.6596	82.3899
14.6696	84.1039
14.6796	81.1855
14.6896	85.9323
14.6996	90.3935
14.7096	90.2829
14.7196	85.8296
14.7296	87.2274
14.7396	83.4578
14.7496	79.5855
14.7596	74.1674
14.7696	69.7681
14.7796	69.6615
14.7896	73.06
14.7996	77.3876
14.8096	78.8369
14.8196	80.4685
14.8296	85.1405
14.8396	84.1386
14.8496	84.2862
14.8596	81.0069
14.8696	79.9202
14.8796	82.7531
14.8896	80.9244
14.8996	83.8603
14.9096	82.7601
14.9196	83.5161
14.9296	85.9487
14.9396	84.3051
14.9496	89.6733
14.9596	88.9918
14.9696	92.2544
14.9796	95.41
14.9896	94.5217
14.9996	91.3341
15.0096	88.4828
15.0196	84.405
15.0296	81.3263
15.0396	81.0798
15.0496	82.6532
15.0596	78.2337
15.0696	80.0945
15.0796	79.3596
15.0896	77.2094
15.0996	75.7867
15.1096	74.9514
15.1196	70.6909
15.1296	72.3706
15.1396	71.3682
15.1496	66.6402
15.1596	65.0027
15.1696	68.1822
15.1796	66.3423
15.1896	70.4669
15.1996	71.243
15.2096	68.0076
15.2196	68.1884
15.2296	70.3679
15.2396	69.3937
15.2496	67.2877
15.2596	72.8091
15.2696	74.1442
15.2796	73.4018
15.2896	76.6025
15.2996	72.3414
15.3096	67.7287
15.3196	68.269
15.3296	68.1659
15.3396	68.2761
15.3496	67.0735
15.3596	67.8273
15.3696	64.1442
15.3796	66.8033
15.3896	64.8633
15.3996	65.6747
15.4096	62.4834
15.4196	61.8537
15.4296	57.7334
15.4396	55.6381
15.4496	55.8705
15.4596	56.3939
15.4696	59.8425
15.4796	66.8267
15.4896	65.184
15.4996	65.6891
15.5096	59.2548
15.5196	54.5049
15.5296	50.4674
15.5396	49.1115
15.5496	45.428
15.5596	47.5174
15.5696	47.7679
15.5796	51.3833
15.5896	53.7289
15.5996	53.1497
15.6096	51.4601
15.6196	47.1428
15.6296	48.5482
15.6396	49.1986
15.6496	50.0468
15.6596	51.6674
15.6696	52.4441
15.6796	60.4533
15.6896	66.7483
15.6996	66.3247
15.7096	66.6866
15.7196	64.4203
15.7296	66.3414
15.7396	66.1094
15.7496	67.4665
15.7596	63.705
15.7696	62.965
15.7796	64.3684
15.7896	62.8502
15.7996	62.0545
15.8096	60.3492
15.8196	58.7731
15.8296	54.2787
15.8396	48.5137
15.8496	46.032
15.8596	43.2128
15.8696	40.8426
15.8796	41.2934
15.8896	41.8573
15.8996	43.486
15.9096	42.518
15.9196	43.1113
15.9296	39.9077
15.9396	38.743
15.9496	36.8192
15.9596	36.0768
15.9696	37.1663
15.9796	38.2859
15.9896	41.0881
15.9996	42.3356
16.0096	41.4525
16.0196	46.8215
16.0296	48.1053
16.0396	49.8898
16.0496	47.5325
16.0596	45.4324
16.0696	46.0864
16.0796	42.7877
16.0896	44.6682
16.0996	42.7187
16.1096	38.1211
16.1196	41.1383
16.1296	39.5641
16.1396	39.573
16.1496	39.5216
16.1596	40.8312
16.1696	42.5132
16.1796	41.1446
16.1896	41.476
16.1996	40.2058
16.2096	38.2844
16.2196	37.4488
16.2296	36.0726
16.2396	36.0873
16.2496	36.4994
16.2596	37.825
16.2696	37.4949
16.2796	35.3184
16.2896	34.3919
16.2996	35.129
16.3096	34.4366
16.3196	33.1223
16.3296	32.8113
16.3396	34.1686
16.3496	31.9206
16.3596	32.9644
16.3696	33.0215
16.3796	32.0902
16.3896	33.6845
16.3996	32.6033
16.4096	31.573
16.4196	31.7926
16.4296	34.6773
16.4396	34.9549
16.4496	35.8962
16.4596	39.0231
16.4696	40.4352
16.4796	39.1718
16.4896	38.5776
16.4996	37.747
16.5096	39.5603
16.5196	40.5305
16.5296	39.3593
16.5396	38.0821
16.5496	40.1699
16.5596	38.433
16.5696	36.9787
16.5796	33.4068
16.5896	31.514
16.5996	30.7862
16.6096	31.5213
16.6196	31.2885
16.6296	29.7837
16.6396	31.2946
16.6496	29.4653
16.6596	28.1565
16.6696	23.6573
16.6796	25.0032
16.6896	25.6203
16.6996	22.9448
16.7096	23.6817
16.7196	25.7428
16.7296	28.0621
16.7396	28.5673
16.7496	28.2468
16.7596	26.8713
16.7696	23.3406
16.7796	28.0488
16.7896	27.4535
16.7996	26.5857
16.8096	28.5391
16.8196	32.7613
16.8296	37.0001
16.8396	40.7619
16.8496	41.121
16.8596	39.0321
16.8696	40.3931
16.8796	43.6935
16.8896	42.0469
16.8996	40.2715
16.9096	40.6376
16.9196	40.7199
16.9296	40.8311
16.9396	40.9007
16.9496	37.935
16.9596	37.7501
16.9696	36.7833
16.9796	35.8229
16.9896	34.6004
16.9996	28.0164
17.0096	28.9471
17.0196	27.8429
17.0296	26.8224
17.0396	28.4069
17.0496	30.0488
17.0596	30.4604
17.0696	26.658
17.0796	25.2416
17.0896	26.0572
17.0996	24.8239
17.1096	30.7441
17.1196	33.08
17.1296	33.8338
17.1396	36.4597
17.1496	35.0857
17.1596	33.8398
17.1696	30.5472
17.1796	30.5919
17.1896	32.1985
17.1996	33.4348
17.2096	33.3198
17.2196	34.0228
17.2296	34.711
17.2396	32.0439
17.2496	29.962
17.2596	30.6222
17.2696	29.4131
17.2796	28.4931
17.2896	29.6888
17.2996	29.3318
17.3096	28.8354
17.3196	30.4328
17.3296	28.8767
17.3396	25.3211
17.3496	24.9439
17.3596	23.3709
17.3696	21.1798
17.3796	17.6077
17.3896	21.1647
17.3996	23.75
17.4096	26.7985
17.4196	26.7173
17.4296	24.6666
17.4396	24.6079
17.4496	26.1882
17.4596	26.3041
17.4696	25.0769
17.4796	22.2721
17.4896	24.0316
17.4996	24.1782
17.5096	22.7774
17.5196	20.819
17.5296	21.9957
17.5396	21.7233
17.5496	24.3873
17.5596	26.4357
17.5696	29.3452
17.5796	28.9766
17.5896	27.1612
17.5996	22.7714
17.6096	19.878
17.6196	20.4793
17.6296	23.043
17.6396	20.6055
17.6496	22.3138
17.6596	25.8583
17.6696	28.4422
17.6796	25.4296
17.6896	21.6314
17.6996	20.6548
17.7096	24.4768
17.7196	27.9571
17.7296	30.9759
17.7396	30.2162
17.7496	28.8268
17.7596	27.4064
17.7696	21.656
17.7796	16.9325
17.7896	15.4705
17.7996	13.8562
17.8096	15.1853
17.8196	17.8868
17.8296	19.1585
17.8396	17.7984
17.8496	15.4047
17.8596	14.1714
17.8696	10.3044
17.8796	10.3633
17.8896	9.86666
17.8996	5.61346
17.9096	7.55753
17.9196	10.4339
17.9296	10.0351
17.9396	9.29525
17.9496	10.3456
17.9596	12.2997
17.9696	13.6316
17.9796	16.3363
17.9896	16.5132
17.9996	14.186
18.0096	16.6836
18.0196	17.0151
18.0296	17.6569
18.0396	16.6268
18.0496	15.8303
18.0596	15.7139
18.0696	16.917
18.0796	18.6605
18.0896	17.4563
18.0996	17.5336
18.1096	18.571
18.1196	18.5313
18.1296	19.6807
18.1396	18.3335
18.1496	16.6155
18.1596	16.9237
18.1696	17.1861
18.1796	16.3757
18.1896	14.556
18.1996	13.6033
18.2096	11.0416
18.2196	7.42029
18.2296	7.5274
18.2396	9.05776
18.2496	12.571
18.2596	15.4621
18.2696	19.4657
18.2796	20.6837
18.2896	21.3461
18.2996	17.5698
18.3096	12.796
18.3196	8.40601
18.3296	8.10767
18.3396	9.52774
18.3496	10.6465
18.3596	10.1539
18.3696	12.8112
18.3796	13.8072
18.3896	12.7367
18.3996	8.60655
18.4096	8.76544
18.4196	10.5948
18.4296	11.3176
18.4396	12.8857
18.4496	14.3533
18.4596	15.2365
18.4696	15.8498
18.4796	16.543
18.4896	12.7557
18.4996	12.1346
18.5096	13.7512
18.5196	12.3132
18.5296	10.3429
18.5396	10.4256
18.5496	11.0561
18.5596	10.3316
18.5696	9.02374
18.5796	7.90443
18.5896	6.67012
18.5996	8.34481
18.6096	7.98275
18.6196	5.1711
18.6296	4.42862
18.6396	5.47756
18.6496	6.41251
18.6596	6.10903
18.6696	5.34441
18.6796	7.30899
18.6896	9.18392
18.6996	11.822
18.7096	12.9454
18.7196	11.3707
18.7296	10.6173
18.7396	11.4777
18.7496	9.46208
18.7596	7.9849
18.7696	8.22942
18.7796	9.9584
18.7896	8.14155
18.7996	10.595
18.8096	11.4772
18.8196	11.6162
18.8296	10.8944
18.8396	12.356
18.8496	10.4123
18.8596	10.3747
18.8696	10.5924
18.8796	7.17431
18.8896	5.38806
18.8996	7.81745
18.9096	8.21589
18.9196	9.40802
18.9296	8.57176
18.9396	12.0969
18.9496	12.11
18.9596	11.1386
18.9696	9.22012
18.9796	6.51747
18.9896	6.3552
18.9996	6.53205
19.0096	5.46225
19.0196	6.82033
19.0296	7.10139
19.0396	9.41134
19.0496	9.53899
19.0596	7.89857
19.0696	7.75795
19.0796	8.00891
19.0896	7.64779
19.0996	9.06759
19.1096	9.56452
19.1196	11.3195
19.1296	10.2029
19.1396	7.15902
19.1496	3.14459
19.1596	0.524478
19.1696	0.674906
19.1796	0.623013
19.1896	2.1388
19.1996	3.23238
19.2096	5.45868
19.2196	8.27772
19.2296	9.71191
19.2396	9.49435
19.2496	8.17426
19.2596	9.50856
19.2696	8.40746
19.2796	7.20371
19.2896	6.95625
19.2996	5.12543
19.3096	5.93955
19.3196	6.3666
19.3296	7.14229
19.3396	7.00134
19.3496	6.02078
19.3596	4.67187
19.3696	2.16568
19.3796	1.58296
19.3896	-0.374111
19.3996	-1.35128
19.4096	-0.516089
19.4196	-0.788487
19.4296	-0.828621
19.4396	0.279881
19.4496	1.02219
19.4596	0.455295
19.4696	1.72656
19.4796	3.17437
19.4896	3.38817
19.4996	4.28582
19.5096	6.02716
19.5196	3.95415
19.5296	3.80516
19.5396	3.60363
19.5496	1.16581
19.5596	-0.441332
19.5696	-0.84937
19.5796	2.49086
19.5896	4.08696
19.5996	4.93162
19.6096	5.06203
19.6196	4.16263
19.6296	6.65357
19.6396	5.25681
19.6496	3.8785
19.6596	5.90251
19.6696	6.61304
19.6796	9.45938
19.6896	10.0866
19.6996	9.6941
19.7096	8.83178
[truncated: 975 more rows]
