# Supplementary material for: Iliski, a software for robust calculation of transfer functions
Source: PLoS Comput Biol. 2021 Jun 14;17(6):e1008614. doi: 10.1371/journal.pcbi.1008614 (PMC8224889; doi:10.1371/journal.pcbi.1008614)
Supplement: S2 Data — Current version is available at https://github.com/alike-aydin/Iliski. (ZIP) [file pcbi.1008614.s002.zip › Iliski-1.0.0/Functions/Iliski_optTF.m]

function [f, p, finalSSResid, exitFlag, hessian] = Iliski_optTF(From, To, options)
% ILISKI_OPTTF Optimize a parametric TF given the input/ouput timecourses and the options.
%
% function [f, p, finalSSResid, exitFlag, hessian] = Iliski_optTF(From, To, options)
%
%   Author: Ali-Kemal Aydin, PhD student
%   Mail: ali-kemal.aydin@inserm.fr
%   Affiliations:
%       * INSERM U1128, Laboratory of Neurophysiology and New Microscopy, Universit� de Paris, Paris, France
%       * INSERM, CNRS, Institut de la Vision, Sorbonne Universit�, Paris, France
%   License:  Creative Commons Attribution 4.0 International (CC BY 4.0)
%       See LICENSE.txt or <a href="matlab:web('https://creativecommons.org/licenses/by/4.0/')">here</a>
%       for a human-readable version.
%
%   DESCRIPTION: Optimize the transfer function linking the input and the
%   output signal by the convolutional operation. There are many options,
%   see BUILDTF for detailed informations.
%__________________________________________________________________________
%   PARAMETERS:
%       From ([double, double]): 2D matrix of the input data, with the time
%       vector as the first column and the datapoints as the second one.
%
%       To ([double, double]): 2D matrix of the output data, with the time 
%       vector as the first column and the datapoints as the second one.
%
%       options (struct): structure containing one field per option to
%       specify for the optimization. See BUILDTF for further details about
%       all the options.
%__________________________________________________________________________
%   RETURN:
%       f ([double]): 1D array of the TF points (only the Y axis, not the
%       time vector).
%
%       p ([double]): 1D array containing the optimized parameters of the
%       parametric function. It is NaN if the function is not parametric
%       (toeplitz or fourier).
%
%       finalSSResid (double): Residual square sum corresponding to the
%       prediction made with the optimized TF.
%
%       exitFlag (int): Depending on the algorithm used, this is the
%       exitFlag parameters of the corresponding Matlab functions. For
%       Topelitz and Fourier, it systematically is 1.
%
%       hessian ([double]): fmincon and fminunc algorithms return a hessian
%       matrix. If antoher algorithm is used, the returned value is NaN.
%
%__________________________________________________________________________
%   EXCEPTION:
%       Iliski:TFComputation:UnknownAlgorithm
%           If the computation algorithm is not of the programed.
%
%       Iliski:TFOptimization:MatlabError
%           Any Matlab error during the optimization process will raise
%           this exception.
%__________________________________________________________________________

try
    if isa(options.Function, 'function_handle')
        p = options.InitialParameters;
    end
    
    hessian = NaN;
    exitFlag = 1;
    
    anonFunction = @(param)Iliski_ssresidEval(param, From, To, options);
    
    if strcmp(options.Algorithm, 'fminsearch')
        [p, finalSSResid, exitFlag] = fminsearch(anonFunction, p, options.optAlgo);
    elseif strcmp(options.Algorithm, 'simulannealbnd')
        [p, finalSSResid, exitFlag, ~] = simulannealbnd(anonFunction, p, options.LowerBoundParameters, options.UpperBoundParameters, options.optAlgo);
    elseif strcmp(options.Algorithm, 'fminunc')
        [p, finalSSResid, exitFlag, ~, ~, hessian] = fminunc(anonFunction, p, options.optAlgo);
    elseif strcmp(options.Algorithm, 'fmincon')
        [p, finalSSResid, exitFlag, ~, ~, hessian] = fmincon(anonFunction, p, [], [], [], [], options.LowerBoundParameters, options.UpperBoundParameters, [], options.optAlgo);
    elseif strcmp(options.Algorithm, 'toeplitz') || strcmp(options.Algorithm, 'fourier')
        f = Iliski_computeDeconvTF(From(:, 2)', To(:, 2)', options.Algorithm);
        convolution = conv(From(:, 2)', f);
        convolution = reshape(convolution, [length(convolution), 1]);
        finalSSResid = sum((To(1:end, 2) - convolution(1:size(To, 1))).^2);
        p = NaN;
    else
        errMsg = 'The computation algorithm is unknown. Contact the developer (see Help or About) to solve the issue.';
        err = MException('Iliski:TFOptimization:UnknownAlgorithm', errMsg);
        throw(err);
    end
    
    if ~(strcmp(options.Algorithm, 'toeplitz') ...
            || strcmp(options.Algorithm, 'fourier')) ...
            && isa(options.Function, 'function_handle')
        time = [0:options.SamplingTime:options.DurationTF];
        cellParams = num2cell(p);
        f = options.Function(cellParams{:}, time);
    end
catch ME
    if strfind(ME.identifier, 'Iliski')
        rethrow(ME)
    else
        errMsg = ['A Matlab error occured during the optimization of the TF. '...
            'For further details, see the Matlab report below. Contact the developer (see About or Help) to solve the issue. \n\n'];
        throw(MException('Iliski:TFOptimization:MatlabError', [errMsg getReport(ME)]));
    end
end

end
