# Supplementary material for: Iliski, a software for robust calculation of transfer functions
Source: PLoS Comput Biol. 2021 Jun 14;17(6):e1008614. doi: 10.1371/journal.pcbi.1008614 (PMC8224889; doi:10.1371/journal.pcbi.1008614)
Supplement: S2 Data — Current version is available at https://github.com/alike-aydin/Iliski. (ZIP) [file pcbi.1008614.s002.zip › Iliski-1.0.0/Help.txt]

Extensive explanations about Iliski's processes is available in the User Manual. You may find it in your Iliski folder or on the GitHub repository (https://github.com/alike-aydin/Iliski/).

If you bump into any problem or bug, do not hesitate to contact the developer, with the relevant files and screenshots.

Contact: Ali-Kemal Aydin, ali-kemal.aydin@inserm.fr. 
