# Supplementary material for: Iliski, a software for robust calculation of transfer functions
Source: PLoS Comput Biol. 2021 Jun 14;17(6):e1008614. doi: 10.1371/journal.pcbi.1008614 (PMC8224889; doi:10.1371/journal.pcbi.1008614)
Supplement: S2 Data — Current version is available at https://github.com/alike-aydin/Iliski. (ZIP) [file pcbi.1008614.s002.zip › Iliski-1.0.0/InfoOnLoadingTextFiles.txt]

1) The files should be \bf exclusively composed of numerical values. \rm

2) Default format is a \bf two-column text file. \rm The first one should be the time vector, while the second one should be the data vector.

3) If there are more than 2 columns, only the first two will be accounted for and a warning displayed.

4) If there is only one column, it will be used as data. A vector with a timestep of 1 second will be used as time vector. In that case, \it beware of having a similar sampling time between your From and To data. \rm
