# Supplementary material for: Iliski, a software for robust calculation of transfer functions
Source: PLoS Comput Biol. 2021 Jun 14;17(6):e1008614. doi: 10.1371/journal.pcbi.1008614 (PMC8224889; doi:10.1371/journal.pcbi.1008614)
Supplement: S2 Data — Current version is available at https://github.com/alike-aydin/Iliski. (ZIP) [file pcbi.1008614.s002.zip › Iliski-1.0.0/README.md]

# Iliski

`Iliski` is a software aiming to compute Transfer Functions (TFs) between two datasets.

- [Overview](#overview)
- [System Requirements](#system-requirements)
- [Installation Guide](#installation-guide)
- [Documentation & Demo](#documentation-demo)

## Overview
`Iliski` aims to compute TFs, as described in the pre-print available on [BioRxiv](https://doi.org/10.1101/2020.12.21.423764). 


## System Requirements
### Hardware Requirements
`Iliski` requires only a standard computer with enough RAM to support the in-memory operations.
### Software Requirements
This software has been compiled on Windows 10 Pro (v 18362.295) but should run on any of the Windows 10 or 7 operating systems.
It's been developed using Matlab 2018a and the following toolboxes :
+ MATLAB 
+ Global Optimization Toolbox
+ Signal Processing Toolbox
+ Optimization Toolbox
+ Curve Fitting Toolbox

Depending on your Matlab installation, see [Installation Guide](#installation-guide) below.
You may need a HDF5 file Viewer, downloadable on the HDF Group website [here](https://www.hdfgroup.org/downloads/hdfview).

## Installation Guide
The software is packaged to be used without having Matlab installed on your computer. 

+ Download here the HDF5 data files (too heavy to be be on GitHub) : [http://doi.org/10.5281/zenodo.3773863](http://doi.org/10.5281/zenodo.3773863) and after having installed Iliski, put them in the `ExampleData/` folder (where there are already some example files).
+ Go to the [GitHub repository](https://github.com/alike-aydin/Iliski/) 
+ Download the repository [here](https://github.com/alike-aydin/Iliski/archive/refs/heads/master.zip) and unzip it. 
    + if you **have the Matlab Runtime environnement** on your computer, open `Iliski.mlapp` and have fun!
  + if you **do not have the Matlab Runtime environnement** and run `Iliski_WebInstaller.exe` to install.
    + Run the file `Iliski.exe`and have fun!

Don't forget to install a HDF5 Viewer from [here](https://www.hdfgroup.org/downloads/hdfview).

## Documentation & Demo
The *User Manual* is in a separate file, at the root of the repository: [Iliski_UserManual.pdf](https://raw.githubusercontent.com/alike-aydin/Iliski/master/Iliski_User_Manual.pdf). 
