# Supplementary material for: Iliski, a software for robust calculation of transfer functions
Source: PLoS Comput Biol. 2021 Jun 14;17(6):e1008614. doi: 10.1371/journal.pcbi.1008614 (PMC8224889; doi:10.1371/journal.pcbi.1008614)
Supplement: S3 Data — A detailed description of the data is available on Zenodo at http://doi.org/10.5281/zenodo.3773863. (ZIP) [file pcbi.1008614.s003.zip]

Archive with 2 entries (2 files):
- VT31.h5
- XV4.h5
